# Supplementary material for: Sero-Molecular Epidemiology of Japanese Encephalitis in Zhejiang, an Eastern Province of China
Source: PLoS Negl Trop Dis. 2016 Aug 25;10(8):e0004936. doi: 10.1371/journal.pntd.0004936 (PMC4999095; doi:10.1371/journal.pntd.0004936)
Supplement: S1 Supplementary Data — (XLS) [file pntd.0004936.s001.xls]

## Sheet: 2013-2014samples
SEX	Age	83-8quality	P3quality	13-3quality	10-7quality	83-8Titre	P3Titre	13-3Titre	10-7Titre	Month(Sample-2doseVaccine)
1	1	-	-	-	-	5	5	5	5
1	1	-	-	-	-	5	5	5	5
1	1	-	+	-	-	5	15	5	5
1	1	-	-	-	-	5	5	5	5
1	1	-	-	-	-	5	5	5	5
1	1	-	-	-	-	5	5	5	5
1	1	-	-	-	-	5	5	5	5
2	1	-	+	-	-	5	10	5	5
1	1	-	-	-	-	5	5	5	5
1	1	-	-	-	-	5	5	5	5
2	1	-	-	-	-	5	5	5	5
1	1	+	+	+	-	20	20	15	5
2	1	-	-	-	-	5	5	5	5
1	1	-	-	-	-	5	5	5	5
2	1	-	-	-	-	5	5	5	5
1	1	-	-	-	-	5	5	5	5
2	1	-	-	-	-	5	5	5	5
1	1	-	-	-	-	5	5	5	5
1	1	-	-	-	-	5	5	5	5
1	1	-	-	-	-	5	5	5	5
1	1	-	-	-	-	5	5	5	5
2	1	-	-	+	-	5	5	10	5
1	1	-	-	-	-	5	5	5	5
2	1	-	-	-	-	5	5	5	5
1	1	-	-	-	-	5	5	5	5
1	1	-	-	-	-	5	5	5	5
2	1	-	-	-	-	5	5	5	5
2	1	-	-	-	-	5	5	5	5
2	1	-	-	-	-	5	5	5	5
1	1	-	-	-	-	5	5	5	5
1	1	-	-	-	-	5	5	5	5
1	1	-	-	-	-	5	5	5	5
1	1	-	-	-	-	5	5	5	5
1	1	-	-	-	-	5	5	5	5
1	1	-	-	-	-	5	5	5	5
1	1	-	-	-	-	5	5	5	5
1	1	-	-	-	-	5	5	5	5
1	1	-	-	-	-	5	5	5	5
1	2	-	-	-	-	5	5	5	5
2	2	-	-	-	-	5	5	5	5
1	2	-	+	-	-	5	10	5	5
2	2	-	-	-	-	5	5	5	5
2	2	-	-	-	-	5	5	5	5
1	2	-	+	-	-	5	15	5	5
1	2	-	-	-	-	5	5	5	5
1	2	-	-	-	-	5	5	5	5
1	2	-	-	-	-	5	5	5	5
2	2	-	-	-	-	5	5	5	5
1	2	+	+	+	+	15	30	15	15
1	2	-	-	-	-	5	5	5	5
1	2	-	-	+	-	5	5	15	5
1	2	+	+	+	+	30	20	30	15	1
1	2	+	+	+	+	30	30	30	15	1
1	2	-	-	-	-	5	5	5	5	2
1	2	+	+	+	+	10	20	20	10	11
1	2	-	-	-	-	5	5	5	5	6
2	2	-	-	-	-	5	5	5	5	5
1	2	-	-	-	-	5	5	5	5	3
1	2	-	-	-	-	5	5	5	5	9
2	2	+	+	+	+	30	30	30	30	9
1	2	+	+	+	+	30	40	30	30	10
1	2	-	+	+	+	5	15	15	15	3
2	2	-	+	+	+	5	15	10	15	9
1	2	-	-	-	-	5	5	5	5	9
1	2	-	-	-	-	5	5	5	5	9
1	2	+	+	+	+	20	30	40	20
1	2	-	-	-	-	5	5	5	5
1	2	-	-	-	-	5	5	5	5
2	2	+	+	+	+	40	30	40	40
1	2	-	-	-	-	5	5	5	5
1	2	-	-	-	-	5	5	5	5
1	2	-	-	-	-	5	5	5	5
1	2	-	-	-	-	5	5	5	5
1	2	-	-	-	-	5	5	5	5
1	2	-	-	-	-	5	5	5	5
1	3	-	-	-	-	5	5	5	5
1	3	-	-	-	-	5	5	5	5	14
1	3	-	-	+	-	5	5	10	5	19
1	3	-	-	-	-	5	5	5	5	17
2	3	-	-	-	-	5	5	5	5	15
2	3	-	-	-	-	5	5	5	5	14
1	3	-	+	+	-	5	30	20	5	13
1	3	-	-	-	-	5	5	5	5	23
2	3	+	+	+	+	10	60	40	30	19
1	3	-	+	+	+	5	40	20	15	20
2	3	+	+	+	-	10	10	15	5	12
1	3	+	+	+	-	20	15	30	5	13
1	3	-	-	-	-	5	5	5	5	12
2	3	-	-	-	-	5	5	5	5	23
1	3	-	-	-	-	5	5	5	5	22
1	3	-	-	-	-	5	5	5	5	20
2	3	+	+	+	+	15	30	40	15	20
1	3	-	+	+	-	5	15	15	5	20
1	3	-	+	+	+	5	30	15	10	21
2	3	-	-	-	-	5	5	5	5	19
1	3	+	+	+	+	15	15	15	15	19
2	3	+	+	+	-	10	20	15	5	20
1	3	-	-	-	-	5	5	5	5	23
1	3	+	+	+	+	30	40	60	30	23
1	3	-	-	-	-	5	5	5	5	20
2	3	-	-	-	-	5	5	5	5	13
2	3	+	+	+	+	20	30	30	20	20
2	3	+	+	+	+	15	30	30	20	21
1	3	-	-	-	-	5	5	5	5	20
1	3	-	+	+	+	5	20	20	15	12
1	3	-	+	+	+	5	15	10	15	6
2	3	-	-	+	-	5	5	15	5	18
1	3	-	+	-	-	5	10	5	5	17
2	3	+	+	+	+	20	20	20	15	21
1	3	-	-	-	-	5	5	5	5	19
2	3	-	-	-	-	5	5	5	5
1	3	+	+	+	+	20	30	20	20
1	3	-	+	+	+	5	20	15	15
1	3	-	-	-	-	5	5	5	5
2	3	-	-	-	-	5	5	5	5
1	3	-	+	+	+	5	15	15	10
2	4	+	+	+	+	40	80	80	40	23
1	4	-	-	-	-	5	5	5	5
2	4	-	-	-	-	5	5	5	5
1	5	+	-	-	-	15	5	5	5
1	5	-	-	-	-	5	5	5	5	45
1	5	-	-	-	-	5	5	5	5	47
2	5	-	-	-	-	5	5	5	5	43
1	5	+	+	-	+	15	30	5	10	46
1	5	-	-	-	-	5	5	5	5	43
2	5	-	-	-	-	5	5	5	5	43
2	5	-	-	-	-	5	5	5	5	44
1	5	-	-	-	-	5	5	5	5	45
2	5	-	-	-	-	5	5	5	5	45
1	5	-	+	-	-	5	15	5	5	46
2	5	-	+	-	-	5	20	5	5	45
1	5	-	-	-	-	5	5	5	5	43
1	5	-	-	-	-	5	5	5	5	46
1	5	-	-	-	-	5	5	5	5	46
2	5	-	+	+	-	5	15	10	5	45
2	5	+	+	+	+	160	320	320	120	47
2	5	-	-	+	-	5	5	15	5
1	6	-	-	-	-	5	5	5	5
1	6	-	-	-	-	5	5	5	5
2	6	-	+	+	-	5	10	15	5	54
1	6	-	+	+	+	5	15	10	10	53
1	6	-	-	-	-	5	5	5	5	55
2	6	+	+	+	+	15	20	30	15	53
1	6	-	-	-	-	5	5	5	5	56
1	6	+	+	+	-	10	10	10	5	53
1	6	-	-	-	-	5	5	5	5	56
1	6	+	-	-	-	10	5	5	5	45
1	6	-	-	-	-	5	5	5	5	54
1	6	-	-	-	-	5	5	5	5	54
1	6	+	+	-	+	30	60	5	15	56
2	6	-	+	-	-	5	15	5	5	54
1	6	-	-	+	-	5	5	30	5	53
1	6	+	+	-	+	30	40	5	20	51
2	6	-	+	-	-	5	10	5	5	53
1	6	-	-	-	-	5	5	5	5	48
2	6	-	-	-	-	5	5	5	5	51
1	6	+	+	+	+	30	30	20	15	55
1	6	-	-	-	-	5	5	5	5	55
2	6	-	-	-	-	5	5	5	5	53
1	6	-	-	-	-	5	5	5	5	54
2	6	-	-	-	-	5	5	5	5	51
2	6	-	-	-	-	5	5	5	5	53
2	6	+	+	+	+	15	20	20	10	55
1	6	-	+	-	-	5	10	5	5	55
1	6	-	-	+	-	5	5	10	5	54
1	6	-	-	-	-	5	5	5	5	54
1	6	-	-	-	-	5	5	5	5	54
1	6	-	-	-	-	5	5	5	5	50
1	6	-	-	-	-	5	5	5	5	51
1	6	-	+	-	+	5	15	5	15	56
1	6	-	-	-	-	5	5	5	5	50
1	6	-	-	-	-	5	5	5	5
1	7	-	-	-	-	5	5	5	5
1	7	-	+	-	-	5	10	5	5	71
1	7	-	-	-	-	5	5	5	5	69
2	7	-	+	+	-	5	15	10	5	69
2	7	+	+	+	+	10	15	10	10	71
2	7	+	+	-	+	15	10	5	10	67
1	7	+	-	-	-	15	5	5	5	71
2	7	-	-	-	-	5	5	5	5	63
1	8	+	+	+	+	40	60	30	60
2	8	-	-	-	-	5	5	5	5
2	8	-	+	+	-	5	10	30	5	75
1	8	+	+	+	-	10	15	15	5	75
1	8	-	-	-	-	5	5	5	5	71
1	8	-	-	-	-	5	5	5	5	72
2	8	-	-	-	-	5	5	5	5	74
2	8	-	-	-	-	5	5	5	5	75
2	8	-	+	-	+	5	15	5	15	78
1	8	-	-	-	-	5	5	5	5	77
1	8	-	-	-	-	5	5	5	5	73
2	8	-	-	-	-	5	5	5	5	79
1	8	-	-	-	-	5	5	5	5	79
1	8	-	-	-	-	5	5	5	5	72
1	8	-	-	-	-	5	5	5	5	73
1	8	-	-	-	-	5	5	5	5	77
1	8	-	-	-	-	5	5	5	5	78
1	8	+	+	+	+	15	10	10	10	76
1	8	-	-	-	-	5	5	5	5	64
1	8	-	-	-	-	5	5	5	5	75
2	8	-	-	-	-	5	5	5	5	77
1	8	-	-	-	-	5	5	5	5	77
2	8	+	+	+	+	30	40	20	20	74
1	8	-	-	-	-	5	5	5	5	72
1	8	-	-	-	-	5	5	5	5	79
2	8	+	+	+	+	80	40	20	20	79
1	8	+	+	+	+	20	40	20	20	72
1	8	+	+	+	+	120	10	60	40	74
2	8	-	-	-	-	5	5	5	5	77
1	8	+	-	+	+	15	5	15	15	73
2	8	+	+	+	+	30	30	15	30	76
2	8	+	+	+	-	20	20	15	5	79
2	8	+	+	+	+	120	80	40	20	74
1	8	-	-	-	-	5	5	5	5	73
2	8	-	-	-	-	5	5	5	5	79
2	8	-	-	-	-	5	5	5	5	77
2	8	-	-	-	-	5	5	5	5	73
1	8	+	-	-	-	15	5	5	5	78
1	8	+	+	+	+	320	320	80	80	75
1	8	+	+	-	-	10	10	5	5	72
1	8	-	-	-	-	5	5	5	5	74
2	8	-	+	+	-	5	30	15	5
2	9	-	-	-	-	5	5	5	5	94
1	9	-	-	-	-	5	5	5	5	94
1	9	+	+	+	-	10	30	10	5	93
1	9	-	-	-	-	5	5	5	5	92
2	9	-	-	-	-	5	5	5	5	93
2	9	-	+	+	-	5	10	15	5	90
1	9	-	-	-	-	5	5	5	5	89
2	9	+	+	+	+	15	15	20	15	89
2	9	-	-	-	-	5	5	5	5	89
2	9	-	-	-	-	5	5	5	5	90
2	9	-	+	+	+	5	15	15	10	89
2	9	-	-	-	-	5	5	5	5	85
1	9	-	-	-	-	5	5	5	5	95
2	9	-	-	-	-	5	5	5	5
1	10	-	-	-	-	5	5	5	5
1	10	-	-	-	-	5	5	5	5
1	10	+	+	+	+	20	30	30	15
1	10	-	-	-	-	5	5	5	5
1	10	-	-	-	-	5	5	5	5
2	10	-	-	-	-	5	5	5	5	97
2	10	-	-	-	-	5	5	5	5	99
2	10	-	-	-	-	5	5	5	5	98
1	10	-	+	-	-	5	10	5	5	95
2	10	+	+	+	+	40	120	60	15	98
1	10	-	-	-	-	5	5	5	5	96
2	10	-	-	-	-	5	5	5	5	96
1	10	-	-	-	-	5	5	5	5	95
2	10	-	-	-	-	5	5	5	5	101
1	10	-	-	-	-	5	5	5	5	97
2	10	+	+	+	+	80	240	160	30	100
1	10	-	-	-	-	5	5	5	5	96
1	10	-	-	-	-	5	5	5	5	95
1	10	-	-	-	-	5	5	5	5	98
1	10	-	-	-	-	5	5	5	5	89
1	10	-	-	-	-	5	5	5	5	99
2	10	-	-	-	-	5	5	5	5	98
2	10	-	-	-	-	5	5	5	5	95
2	10	-	-	-	-	5	5	5	5	99
2	10	-	-	-	-	5	5	5	5	97
2	10	+	+	+	+	10	30	20	10	97
2	10	-	-	-	-	5	5	5	5	96
2	10	-	-	-	-	5	5	5	5	91
1	10	+	+	+	+	80	120	80	40	98
1	10	-	-	-	-	5	5	5	5	97
2	10	-	-	-	-	5	5	5	5	88
1	10	-	-	-	-	5	5	5	5	96
1	10	+	+	+	+	320	80	320	80
1	10	-	-	-	-	5	5	5	5
2	10	-	-	-	-	5	5	5	5
2	10	-	-	-	-	5	5	5	5
1	10	-	-	-	-	5	5	5	5
2	11	-	-	-	-	5	5	5	5	104
2	11	-	+	-	-	5	15	5	5	97
2	14	+	+	+	+	10	60	15	10
2	14	-	-	-	-	5	5	5	5
2	14	-	+	-	-	5	20	5	5
2	14	-	+	+	+	5	60	10	30
2	14	+	+	+	+	30	120	40	20
2	14	-	-	-	-	5	5	5	5
2	14	-	+	-	-	5	30	5	5
2	14	-	+	+	-	5	30	10	5
2	14	-	-	-	-	5	5	5	5
2	14	-	-	-	-	5	5	5	5
2	14	+	+	+	+	15	40	20	20
2	14	+	+	+	+	15	60	20	15
2	14	-	+	-	+	5	30	5	15
2	14	-	-	-	-	5	5	5	5
2	14	-	-	-	-	5	5	5	5
2	14	-	+	+	-	5	15	20	5
2	14	+	+	+	+	40	320	60	40
2	14	-	+	+	-	5	15	10	5
2	14	+	+	+	+	40	30	40	30
2	14	-	-	-	-	5	5	5	5
2	14	-	+	+	+	5	20	10	10
2	14	-	+	+	-	5	30	10	5
2	14	+	+	+	+	80	240	240	60
2	14	+	+	-	+	10	20	5	15
2	14	+	+	+	+	60	80	60	80
2	14	-	-	-	-	5	5	5	5
2	14	-	+	-	-	5	20	5	5
2	14	-	-	-	-	5	5	5	5
1	14	-	-	-	-	5	5	5	5
1	14	-	-	-	-	5	5	5	5
1	14	-	-	-	-	5	5	5	5
1	14	+	+	+	+	30	60	40	20
1	14	-	+	-	+	5	40	5	15
1	14	-	-	-	-	5	5	5	5
1	14	-	-	-	-	5	5	5	5
1	14	+	+	+	+	240	320	320	120
1	14	-	-	-	-	5	5	5	5
1	14	-	-	-	-	5	5	5	5
1	14	-	+	+	-	5	15	10	5
1	14	-	-	-	+	5	5	5	30
1	14	+	+	+	-	30	60	30	5
1	14	-	+	-	-	5	20	5	5
1	14	+	+	-	-	10	20	5	5
1	14	-	-	-	-	5	5	5	5
1	14	-	-	-	-	5	5	5	5
1	14	-	-	-	-	5	5	5	5
1	14	-	-	-	-	5	5	5	5
1	14	-	-	-	-	5	5	5	5
1	14	-	-	-	-	5	5	5	5
1	14	-	-	-	-	5	5	5	5
1	14	-	-	-	-	5	5	5	5
1	14	-	+	-	-	5	15	5	5
1	14	+	+	+	+	30	40	30	30
1	14	-	+	-	-	5	30	5	5
1	14	-	-	-	-	5	5	5	5
2	15	-	-	-	-	5	5	5	5
2	15	-	+	-	+	5	10	5	10
2	15	+	+	+	+	40	160	120	80
2	15	-	-	-	-	5	5	5	5
2	15	-	-	-	-	5	5	5	5
2	15	-	-	-	-	5	5	5	5
2	15	-	-	-	-	5	5	5	5
2	15	-	-	-	-	5	5	5	5
2	15	-	-	-	-	5	5	5	5
2	15	-	+	-	+	5	60	5	20
2	16	-	-	-	-	5	5	5	5
2	16	+	+	+	+	60	15	60	15
2	16	+	+	+	+	40	160	40	15
1	16	+	+	+	+	40	20	15	20
2	16	+	+	+	+	15	15	20	15
2	16	-	-	-	-	5	5	5	5
2	16	-	-	-	-	5	5	5	5
2	16	+	-	+	+	10	5	10	10
2	16	+	+	+	+	30	20	40	20
2	16	+	+	+	+	15	20	10	10
2	16	-	-	-	-	5	5	5	5
2	16	+	+	-	-	15	15	5	5
2	16	-	-	-	-	5	5	5	5
2	16	+	+	+	+	20	15	15	15
2	16	-	-	-	-	5	5	5	5
2	16	+	+	+	+	20	30	30	10
2	16	+	+	+	+	320	320	320	320
2	16	+	+	+	+	60	60	40	40
2	16	-	-	-	-	5	5	5	5
1	16	+	+	-	+	10	120	5	20
1	16	+	+	+	+	30	30	30	20
2	16	-	+	-	+	5	60	5	40
2	16	-	-	-	-	5	5	5	5
1	16	-	+	-	-	5	20	5	5
2	16	+	+	+	+	10	120	15	30
2	17	-	-	-	-	5	5	5	5
2	17	+	+	+	+	60	40	40	60
2	18	-	-	-	-	5	5	5	5
2	24	-	-	+	-	5	5	10	5
1	26	-	+	-	+	5	15	5	15
2	30	+	+	+	+	10	60	10	30
1	30	-	+	-	-	5	20	5	5
2	31	+	+	+	+	15	30	15	15
1	33	+	+	+	+	10	15	15	15
2	37	-	+	-	+	5	30	5	20
2	38	+	+	+	+	30	40	30	30
2	40	+	+	+	+	40	80	80	60
1	40	+	+	+	+	60	120	60	80
2	41	+	+	+	+	10	30	10	20
2	42	+	+	+	+	15	120	15	20
2	42	-	+	+	+	5	40	15	20
1	43	+	+	+	+	15	15	20	15
1	43	+	+	+	+	40	60	20	40
2	44	+	+	+	+	15	40	15	30
2	44	+	+	+	+	120	240	60	160
1	45	+	+	+	+	20	40	30	15
2	46	+	+	-	+	15	15	5	15
1	46	+	+	+	+	60	160	40	60
2	47	+	+	+	+	20	30	15	20
1	47	-	+	-	+	5	15	5	15
2	48	+	+	-	+	10	30	5	10
2	49	+	+	+	+	30	40	15	20
1	49	+	+	+	+	15	15	15	15
2	50	-	-	-	-	5	5	5	5
2	50	+	+	+	+	40	80	20	80
2	50	+	+	+	+	30	30	15	30
1	50	+	+	+	+	15	40	15	40
2	50	+	+	+	+	120	320	120	160
2	51	+	+	+	+	30	60	30	80
2	51	+	+	-	+	15	30	5	20
1	51	+	+	+	+	15	60	20	20
2	51	+	+	+	+	40	60	60	30
2	52	+	+	+	+	15	20	10	15
1	55	+	+	+	+	10	15	15	20
1	56	+	+	+	+	30	60	15	60
2	56	+	+	+	+	20	20	10	10
2	56	+	+	+	+	15	20	30	20
2	57	+	+	+	+	10	30	15	20
1	58	+	+	+	+	15	40	10	15
1	58	+	+	-	-	10	15	5	5
1	59	+	+	+	+	160	320	60	320
2	60	+	+	+	+	10	20	20	15
2	60	+	+	+	+	10	30	10	15
2	60	+	+	+	+	30	40	20	20
1	60	+	+	+	+	40	60	40	30
2	60	+	+	+	+	10	120	15	40
1	60	+	+	+	+	30	120	30	30
1	60	-	+	+	+	5	30	10	30
1	60	+	+	+	+	40	40	60	30
2	62	+	+	+	+	30	160	30	120
2	62	+	+	+	+	40	60	15	40
1	65	+	+	+	+	20	60	10	40
2	71	+	+	+	+	120	240	80	120
2	73	-	-	-	+	5	5	5	10
2	73	+	+	+	+	120	120	60	60
1	75	+	+	+	+	20	30	15	20
1	77	+	+	+	+	15	20	20	10
1	78	+	+	+	+	60	60	30	80
2	78	+	+	+	+	20	120	40	60
2	79	+	+	+	+	60	80	30	60
2	80	+	+	+	+	60	60	30	40
2	80	+	+	+	+	30	120	30	30
2	80	+	+	+	+	15	40	15	60
2	80	+	+	+	+	30	120	30	60
1	81	+	+	+	+	20	120	20	60
1	81	+	+	+	+	20	30	15	30
1	81	+	+	+	+	30	60	15	20
1	81	+	+	+	+	15	60	10	30
2	82	+	+	+	+	20	30	15	60
1	82	+	+	+	+	30	30	20	15
2	83	+	+	+	+	40	60	30	40
2	83	+	+	-	+	15	10	5	20
1	84	+	+	+	+	20	60	15	30
1	85	+	+	+	+	240	240	240	60
2	85	+	+	+	+	40	80	15	80
1	85	+	+	+	+	30	30	15	20
2	85	+	+	+	+	20	15	20	15
1	85	+	+	+	+	20	60	30	60
2	89	+	+	+	+	60	320	60	320
1	89	+	+	+	+	30	30	30	30
2	89	+	+	+	-	20	20	15	5
2	89	+	+	+	+	30	80	15	60
2	89	+	+	+	+	20	30	10	20
2	90	+	+	+	+	40	120	120	40
2	90	+	+	+	+	20	40	20	30
2	91	+	+	+	+	40	160	30	80
1	92	+	+	+	+	120	120	60	160
1	0M	+	+	+	-	10	15	20	5
2	0M	-	-	+	-	5	5	15	5
1	0M	-	-	-	-	5	5	5	5
1	0M	-	-	-	-	5	5	5	5
2	0M	+	+	+	+	30	30	20	30
1	0M	-	-	-	-	5	5	5	5
2	0M	+	+	+	+	20	40	15	40
2	0M	-	-	-	-	5	5	5	5
2	0M	-	+	-	-	5	15	5	5
2	0M	-	+	+	+	5	15	15	15
1	0M	+	+	+	-	15	30	15	5
1	0M	-	+	+	+	5	30	10	15
2	0M	-	+	+	+	5	20	20	10
1	0M	-	-	-	+	5	5	5	10
2	0M	-	-	-	-	5	5	5	5
2	0M	+	+	+	+	10	15	10	10
1	0M	+	+	+	+	15	30	30	30
2	0M	+	+	+	+	20	30	20	20
1	0M	-	+	+	+	5	15	10	10
2	0M	-	+	-	+	5	15	5	10
1	0M	-	-	-	-	5	5	5	5
1	0M	+	+	+	+	15	20	15	20
2	0M	+	+	+	+	15	20	30	10
2	0M	-	+	+	+	5	10	10	10
1	0M	-	-	-	-	5	5	5	5
1	0M	+	-	-	-	15	5	5	5
2	10M	-	-	-	-	5	5	5	5
2	10M	-	-	-	-	5	5	5	5
1	10M	-	-	-	-	5	5	5	5
1	10M	-	-	-	-	5	5	5	5
2	10M	-	-	-	-	5	5	5	5
1	10M	-	-	-	-	5	5	5	5
1	10M	-	-	-	-	5	5	5	5
1	10M	-	-	-	-	5	5	5	5
1	10M	-	-	-	-	5	5	5	5
1	10M	-	-	-	-	5	5	5	5
2	11M	-	-	-	-	5	5	5	5
1	11M	+	-	+	-	10	5	15	5
2	11M	-	-	-	-	5	5	5	5
1	11M	+	+	+	+	15	15	15	15
2	11M	-	-	-	-	5	5	5	5
1	11M	-	-	-	-	5	5	5	5
1	11M	-	-	-	-	5	5	5	5
2	1M	-	-	-	-	5	5	5	5
1	1M	-	-	-	-	5	5	5	5
1	1M	+	+	+	+	15	30	15	20
2	1M	-	-	-	+	5	5	5	10
2	1M	-	-	-	-	5	5	5	5
2	1M	-	-	-	-	5	5	5	5
2	1M	-	-	-	-	5	5	5	5
2	1M	-	+	+	+	5	15	20	20
1	1M	-	-	-	-	5	5	5	5
2	1M	-	-	-	-	5	5	5	5
1	1M	-	+	-	+	5	15	5	10
1	1M	-	-	-	-	5	5	5	5
2	2M	-	-	-	-	5	5	5	5
1	2M	-	-	-	-	5	5	5	5
1	2M	-	-	-	-	5	5	5	5
1	2M	-	-	-	-	5	5	5	5
1	2M	-	-	-	-	5	5	5	5
2	2M	-	-	-	-	5	5	5	5
1	2M	-	-	-	+	5	5	5	15
1	2M	-	+	-	-	5	10	5	5
1	2M	-	-	-	-	5	5	5	5
2	2M	+	+	+	-	15	15	10	5
1	2M	-	-	-	-	5	5	5	5
1	3M	-	-	-	-	5	5	5	5
2	3M	-	-	-	-	5	5	5	5
2	3M	-	+	-	-	5	15	5	5
2	3M	-	-	-	-	5	5	5	5
1	3M	-	-	-	-	5	5	5	5
2	3M	-	-	-	-	5	5	5	5
1	3M	-	-	-	-	5	5	5	5
1	4M	-	-	-	-	5	5	5	5
1	4M	-	+	-	+	5	60	5	30
1	4M	-	-	-	-	5	5	5	5
1	4M	-	-	-	-	5	5	5	5
2	4M	-	-	-	-	5	5	5	5
1	4M	-	-	-	-	5	5	5	5
2	4M	-	-	-	-	5	5	5	5
1	4M	-	-	-	-	5	5	5	5
1	4M	-	-	-	-	5	5	5	5
1	5M	-	-	-	-	5	5	5	5
2	5M	-	-	-	-	5	5	5	5
2	5M	-	-	-	-	5	5	5	5
1	6M	-	-	-	-	5	5	5	5
1	6M	-	-	-	+	5	5	5	10
1	6M	-	-	-	-	5	5	5	5
1	6M	-	-	-	-	5	5	5	5
1	6M	-	-	-	-	5	5	5	5
1	7M	-	-	-	-	5	5	5	5
1	7M	+	-	+	-	30	5	20	5
2	7M	-	-	-	-	5	5	5	5
2	7M	-	-	-	-	5	5	5	5
1	7M	-	-	-	-	5	5	5	5
2	7M	-	-	-	-	5	5	5	5
2	7M	-	-	-	-	5	5	5	5
1	7M	-	+	-	-	5	10	5	5
2	7M	-	-	-	-	5	5	5	5
2	8M	-	-	-	-	5	5	5	5
1	8M	-	-	-	-	5	5	5	5
1	8M	-	-	-	-	5	5	5	5
1	8M	-	-	-	-	5	5	5	5
1	8M	-	-	-	-	5	5	5	5
1	8M	-	-	-	-	5	5	5	5
1	8M	-	-	-	-	5	5	5	5
2	9M	-	-	-	-	5	5	5	5
1	9M	-	-	-	-	5	5	5	5
2	9M	-	-	-	-	5	5	5	5
1	9M	-	-	-	-	5	5	5	5
2	9M	-	-	-	-	5	5	5	5
2	9M	-	-	-	-	5	5	5	5
1	9M	-	-	-	-	5	5	5	5
